# Supplementary material for: 2,2′-{1,1′-[Pentane-1,5-diyl­bis(oxy­nitrilo)]­diethyl­idyne}diphenol
Source: Acta Crystallogr Sect E Struct Rep Online. 2008 Oct 4;64(Pt 11):o2059. doi: 10.1107/S160053680803136X (PMC2959680; doi:10.1107/S160053680803136X)
Supplement: Supplementary file 2 [file e-64-o2059-Isup2.hkl]

# 
# h,k,l, Fc-squared, Fo-squared, sigma(Fo-squared) and status flag 
# 
data_I
_shelx_title ' 080610b                in C2' 
_shelx_refln_list_code          4 
_shelx_F_calc_maximum      119.30 
_exptl_crystal_F_000       396.00 
_reflns_d_resolution_high  0.8409 
 
loop_ 
 _symmetry_equiv_pos_as_xyz 
 'x, y, z' 
 '-x, y, -z' 
 'x+1/2, y+1/2, z' 
 '-x+1/2, y+1/2, -z' 
 
_cell_length_a    12.9690 
_cell_length_b     4.6010 
_cell_length_c    16.3640 
_cell_angle_alpha  90.000 
_cell_angle_beta   91.620 
_cell_angle_gamma  90.000 
 
_shelx_F_squared_multiplier     1.000 
 
loop_ 
 _refln_index_h 
 _refln_index_k 
 _refln_index_l 
 _refln_F_squared_calc 
 _refln_F_squared_meas 
 _refln_F_squared_sigma 
 _refln_observed_status 
   2   0   0     3963.57     3650.31     48.15 o 
   4   0   0      497.49      509.76      9.44 o 
   6   0   0      608.48      674.93     13.07 o 
   8   0   0      191.07      196.84      6.94 o 
  10   0   0       63.95       67.37      5.60 o 
  12   0   0        0.18       -4.73      3.15 o 
  14   0   0        0.49       -4.38      6.15 o 
   1   1   0      676.55      689.64     14.25 o 
   3   1   0     1611.52     1748.40     15.82 o 
   5   1   0      754.31      760.60      9.36 o 
   7   1   0      385.78      390.59      5.94 o 
   9   1   0        2.73        2.78      1.74 o 
  11   1   0       24.90       23.45      6.02 o 
  13   1   0      122.36      130.50      6.57 o 
  15   1   0       19.13       30.32      5.42 o 
   0   2   0      616.57      657.11     10.32 o 
   2   2   0       62.65       57.53      2.01 o 
   4   2   0       11.00        8.05      1.99 o 
   6   2   0      271.14      273.36      8.28 o 
   8   2   0      423.28      421.89     12.54 o 
  10   2   0      221.23      217.21      9.79 o 
  12   2   0        1.31       -0.45      3.49 o 
  14   2   0        6.30        9.54      4.52 o 
   1   3   0       39.48       37.96      2.16 o 
   3   3   0      834.61      948.69     15.86 o 
   5   3   0       68.79       72.35      4.10 o 
   7   3   0       74.92       75.04      4.03 o 
   9   3   0       43.82       42.55      4.12 o 
  11   3   0        0.41        2.69      3.45 o 
   0   4   0       77.54       68.00      7.57 o 
   2   4   0        4.22       -1.08      2.16 o 
   4   4   0        1.32       -3.50      2.33 o 
   6   4   0       74.65       81.44      4.43 o 
   8   4   0       47.75       64.56      6.39 o 
  10   4   0       37.10       40.42      6.05 o 
   1   5   0       14.27       12.69      4.14 o 
   3   5   0        0.50       -1.26      3.99 o 
   5   5   0        7.55       12.38      5.65 o 
 -14   0   1        1.76       -5.64      6.18 o 
 -12   0   1        0.01       -2.95      5.70 o 
 -10   0   1        8.39        5.04      3.03 o 
  -8   0   1       13.84       26.16      6.50 o 
  -6   0   1      707.77      771.26     14.28 o 
  -4   0   1       79.98       71.69      3.00 o 
  -2   0   1     3377.93     3301.80     43.74 o 
   2   0   1     5883.06     5575.36     59.22 o 
   4   0   1        0.07       -0.91      0.61 o 
   6   0   1     2650.42     2930.55     33.06 o 
   8   0   1       37.57       49.97      4.22 o 
  10   0   1        1.29        0.85      2.45 o 
  12   0   1      114.38      106.69      6.68 o 
  14   0   1        5.32        2.86      6.73 o 
 -15   1   1       17.89       29.43      8.15 o 
 -13   1   1       32.58       28.71      4.70 o 
 -11   1   1       58.11       56.16      5.01 o 
  -9   1   1       93.78       87.41      3.68 o 
  -7   1   1      648.73      680.16     14.74 o 
  -5   1   1      401.39      403.41      7.09 o 
  -3   1   1      361.79      351.41      9.38 o 
  -1   1   1     3162.72     3317.39     56.80 o 
   1   1   1     1130.11     1204.99     28.75 o 
   3   1   1      563.14      593.17      6.47 o 
   5   1   1       39.67       38.52      2.26 o 
   7   1   1       88.77       79.07      2.60 o 
   9   1   1       23.66       21.69      2.19 o 
  11   1   1       40.60       43.49      4.62 o 
  13   1   1       21.28       24.44      4.33 o 
  15   1   1        4.96        8.80      4.63 o 
 -14   2   1        0.25       -0.33      4.15 o 
 -12   2   1       34.40       27.30      4.57 o 
 -10   2   1      232.53      236.06     10.00 o 
  -8   2   1      264.33      258.26      7.35 o 
  -6   2   1      239.34      242.89      6.09 o 
  -4   2   1      384.75      411.07     14.68 o 
  -2   2   1      331.03      322.13      7.15 o 
   0   2   1      256.22      234.74      3.44 o 
   2   2   1       49.61       40.27      2.17 o 
   4   2   1       37.16       35.15      2.73 o 
   6   2   1      312.63      293.79     19.06 o 
   8   2   1      243.34      229.07     12.80 o 
  10   2   1       73.70       83.34      4.97 o 
  12   2   1        0.50       -0.01      3.41 o 
  14   2   1       35.77       42.65      5.85 o 
 -11   3   1        6.25        9.76      4.80 o 
  -9   3   1       11.36        7.80      3.51 o 
  -7   3   1       39.51       48.37      3.75 o 
  -5   3   1      428.87      429.86      8.84 o 
  -3   3   1       23.75       23.21      2.55 o 
  -1   3   1        6.14        1.79      1.44 o 
   1   3   1       19.69       18.67      1.72 o 
   3   3   1      113.40      130.40      5.04 o 
   5   3   1      249.77      241.43      5.21 o 
   7   3   1      226.29      214.83      9.41 o 
   9   3   1      290.10      314.01     13.79 o 
  11   3   1       59.49       65.81      5.80 o 
 -10   4   1       21.01       30.84      5.43 o 
  -8   4   1       28.03       46.71     10.58 o 
  -6   4   1       56.37       73.50      5.93 o 
  -4   4   1       16.77       13.66      2.74 o 
  -2   4   1       20.05       23.75      2.86 o 
   0   4   1       20.83       23.94      4.19 o 
   2   4   1        6.46        1.29      2.22 o 
   4   4   1        5.84        2.85      2.32 o 
   6   4   1       31.38       27.06      4.53 o 
   8   4   1       53.96       65.77      5.85 o 
  10   4   1        5.64        8.10      5.00 o 
  -5   5   1        2.15        3.94      5.35 o 
  -3   5   1        1.07       -3.42      4.21 o 
  -1   5   1       29.81       42.12      6.81 o 
   1   5   1        5.40        4.56      3.95 o 
   3   5   1        3.20       -5.41      3.61 o 
   5   5   1        5.17       -2.20      5.77 o 
 -14   0   2        3.08       -0.07      6.90 o 
 -12   0   2      136.90      146.95     10.71 o 
 -10   0   2       13.34       21.26      5.98 o 
  -8   0   2       32.40       34.72      3.64 o 
  -6   0   2      263.40      241.88      6.86 o 
  -4   0   2      567.74      557.42     10.17 o 
  -2   0   2     3084.42     2770.18     53.77 o 
   0   0   2     3185.54     3166.13     51.89 o 
   2   0   2      505.37      487.90      7.51 o 
   4   0   2     3700.57     3673.84     56.90 o 
   6   0   2      211.64      227.88      9.94 o 
   8   0   2       39.18       38.92      4.01 o 
  10   0   2        0.72       -3.77      2.53 o 
  12   0   2        2.77        5.51      3.54 o 
  14   0   2       95.96       85.83     11.99 o 
 -15   1   2       15.13       19.99      4.86 o 
 -13   1   2        6.01        6.49      3.70 o 
 -11   1   2       10.29       10.37      3.52 o 
  -9   1   2      137.72      127.76      4.33 o 
  -7   1   2      140.08      147.06      3.06 o 
  -5   1   2     2291.19     2430.03     28.32 o 
  -3   1   2      214.53      197.97      6.90 o 
  -1   1   2     8044.93     8413.21    140.10 o 
   1   1   2     8271.19     8646.83    232.11 o 
   3   1   2      384.37      386.05      5.57 o 
   5   1   2      374.67      408.05      8.95 o 
   7   1   2      126.21      133.39      6.97 o 
   9   1   2        0.08       -0.56      1.51 o 
  11   1   2       15.49        7.09      3.10 o 
  13   1   2        0.44        2.49      3.43 o 
  15   1   2        1.47        3.05      4.23 o 
 -14   2   2       14.99       17.95      6.05 o 
 -12   2   2       70.40       83.83      6.43 o 
 -10   2   2      246.14      255.79      8.24 o 
  -8   2   2       55.28       45.54      5.55 o 
  -6   2   2      496.73      488.66     15.14 o 
  -4   2   2      355.84      410.03     15.68 o 
  -2   2   2       66.26       73.43      2.46 o 
   0   2   2       57.68       52.41      1.83 o 
   2   2   2      539.95      592.84      6.38 o 
   4   2   2      181.20      193.42      7.14 o 
   6   2   2        9.27       10.75      2.01 o 
   8   2   2        4.08        2.27      2.07 o 
  10   2   2       16.60       14.32      3.49 o 
  12   2   2        4.12        5.29      3.68 o 
  14   2   2        1.25        2.14      4.13 o 
 -11   3   2        1.96       -0.01      4.23 o 
  -9   3   2        0.14        2.56      3.39 o 
  -7   3   2       14.40        8.78      2.48 o 
  -5   3   2       57.99       58.80      3.24 o 
  -3   3   2       50.12       54.15      2.73 o 
  -1   3   2       70.44       72.01      2.77 o 
   1   3   2       88.99       93.46      2.93 o 
   3   3   2      418.05      442.34      8.05 o 
   5   3   2        5.47        4.59      1.84 o 
   7   3   2      484.21      512.31     17.12 o 
   9   3   2       14.32       32.66      4.44 o 
  11   3   2       21.48       16.03      4.24 o 
 -10   4   2       36.63       50.03      7.61 o 
  -8   4   2        6.99        4.18      4.95 o 
  -6   4   2       27.90       29.65      5.86 o 
  -4   4   2       63.19       69.36      4.76 o 
  -2   4   2       10.75        5.88      2.84 o 
   0   4   2       13.78       12.26      4.73 o 
   2   4   2        3.47       -1.78      2.42 o 
   4   4   2       18.99       13.69      2.76 o 
   6   4   2        0.02        2.18      3.37 o 
   8   4   2        7.75        7.36      3.68 o 
  10   4   2        3.79        0.56      3.60 o 
  -5   5   2       19.29       30.11      6.64 o 
  -3   5   2        7.24        7.56      4.65 o 
  -1   5   2       56.04       75.83      6.76 o 
   1   5   2       54.35       72.90      6.92 o 
   3   5   2        2.71       -2.72      4.22 o 
   5   5   2        1.26       -2.70      3.97 o 
 -14   0   3        2.66        2.95      6.76 o 
 -12   0   3      131.65      134.61      7.72 o 
 -10   0   3       99.85       91.61      5.70 o 
  -8   0   3        0.00       -1.17      1.94 o 
  -6   0   3      129.20      128.21      7.23 o 
  -4   0   3      287.02      262.77      8.44 o 
  -2   0   3       12.34        8.80      1.52 o 
   0   0   3     1329.69     1337.09     27.82 o 
   2   0   3    11321.32    11204.67    203.48 o 
   4   0   3      290.81      352.90     13.34 o 
   6   0   3     1359.53     1472.19     18.24 o 
   8   0   3       99.60      106.68      5.21 o 
  10   0   3       38.56       33.25      4.36 o 
  12   0   3      184.80      157.40      8.10 o 
  14   0   3       11.50        2.62      7.27 o 
 -15   1   3        9.37       12.89      4.98 o 
 -13   1   3       15.55       10.37      3.81 o 
 -11   1   3      250.63      251.97     23.84 o 
  -9   1   3      593.28      563.38      9.57 o 
  -7   1   3      237.14      235.61      4.32 o 
  -5   1   3      517.63      570.96      7.89 o 
  -3   1   3     1260.02     1280.17     15.78 o 
  -1   1   3    14232.64    14134.36    150.09 o 
   1   1   3     5583.17     5564.43     84.88 o 
   3   1   3      478.87      480.23      6.58 o 
   5   1   3      271.13      291.73      5.36 o 
   7   1   3       29.80       31.07      2.38 o 
   9   1   3       85.03       80.42      4.23 o 
  11   1   3       30.89       34.98      4.24 o 
  13   1   3        6.99        2.30      3.56 o 
 -14   2   3       15.05       12.35      5.80 o 
 -12   2   3        6.67        7.77      4.57 o 
 -10   2   3       91.38       87.06      5.32 o 
  -8   2   3       39.65       43.38      3.86 o 
  -6   2   3      672.38      691.42     24.08 o 
  -4   2   3     2101.87     2363.77     51.98 o 
  -2   2   3       63.46       52.16      1.91 o 
   0   2   3       81.45       83.40      2.94 o 
   2   2   3      537.89      569.38      7.51 o 
   4   2   3      453.62      437.49      7.24 o 
   6   2   3      103.67       91.31      5.50 o 
   8   2   3       37.93       36.95      3.36 o 
  10   2   3       63.18       58.02      5.16 o 
  12   2   3        4.62        0.53      6.30 o 
  14   2   3       10.41        7.88      4.77 o 
 -11   3   3        1.48        2.83      4.50 o 
  -9   3   3        3.78        3.07      4.52 o 
  -7   3   3       12.79       18.97      4.48 o 
  -5   3   3      101.95      101.11      4.32 o 
  -3   3   3        7.28        5.65      1.70 o 
  -1   3   3       60.52       57.44      2.59 o 
   1   3   3        7.05        5.13      1.57 o 
   3   3   3        6.73       11.20      3.13 o 
   5   3   3        2.31        0.69      2.00 o 
   7   3   3       59.75       74.56      4.61 o 
   9   3   3      655.16      659.80     18.90 o 
  11   3   3       17.25       16.86      4.40 o 
 -10   4   3        9.89       12.72      5.93 o 
  -8   4   3       13.95       12.52      4.98 o 
  -6   4   3       47.98       50.41      8.01 o 
  -4   4   3      126.37      120.85      5.03 o 
  -2   4   3        4.63        1.97      3.25 o 
   0   4   3       15.79       15.95      3.25 o 
   2   4   3      132.86      117.63      4.61 o 
   4   4   3       37.91       38.65      4.36 o 
   6   4   3        3.85        1.97      2.98 o 
   8   4   3       33.67       35.47      4.35 o 
  10   4   3       15.00       13.13      4.22 o 
  -5   5   3       14.89       21.10      8.22 o 
  -3   5   3       15.88       12.74      4.97 o 
  -1   5   3       73.83       82.81      6.61 o 
   1   5   3       86.17      102.40      8.70 o 
   3   5   3        3.91       -2.18      5.33 o 
   5   5   3        2.59        5.48      5.76 o 
 -14   0   4       18.50       26.22      9.02 o 
 -12   0   4        0.23       -4.71      3.62 o 
 -10   0   4        2.96        1.40      3.20 o 
  -8   0   4       38.97       44.70      4.27 o 
  -6   0   4      488.02      448.70     12.94 o 
  -4   0   4      920.22      813.46     19.15 o 
  -2   0   4      109.48      119.65      3.01 o 
   0   0   4      273.40      259.96      4.75 o 
   2   0   4     4743.96     4806.79     62.62 o 
   4   0   4      658.57      575.16      9.78 o 
   6   0   4      150.56      138.89      4.33 o 
   8   0   4       14.03        5.62      3.86 o 
  10   0   4       37.35       38.26      4.51 o 
  12   0   4        0.39        4.69      5.21 o 
  14   0   4        5.70        3.48      6.58 o 
 -13   1   4        4.37        1.92      3.53 o 
 -11   1   4      485.45      491.43     20.42 o 
  -9   1   4      244.27      242.56      6.04 o 
  -7   1   4       89.70       75.65      2.43 o 
  -5   1   4     1149.99     1267.34     27.17 o 
  -3   1   4      487.72      479.24      7.70 o 
  -1   1   4     3325.65     3438.08    178.06 o 
   1   1   4      544.57      572.61      7.95 o 
   3   1   4     1352.30     1361.51     16.98 o 
   5   1   4      918.17      940.85      9.99 o 
   7   1   4       48.93       47.17      2.78 o 
   9   1   4       22.60       16.54      3.12 o 
  11   1   4        7.70        2.01      3.55 o 
  13   1   4        4.29        6.71      3.72 o 
 -14   2   4        6.82        1.71      5.50 o 
 -12   2   4        4.67        3.83      4.74 o 
 -10   2   4       21.17       24.21      5.93 o 
  -8   2   4       54.99       66.29      4.24 o 
  -6   2   4      213.99      195.05      5.53 o 
  -4   2   4      756.17      816.50     16.48 o 
  -2   2   4      206.12      210.03     11.35 o 
   0   2   4      592.21      568.12      8.09 o 
   2   2   4     1226.84     1393.72     18.13 o 
   4   2   4      298.46      303.83      7.35 o 
   6   2   4       31.44       27.48      2.71 o 
   8   2   4      401.51      403.40      8.42 o 
  10   2   4        3.54        1.30      2.81 o 
  12   2   4        3.59        1.34      3.66 o 
 -11   3   4        0.24       -1.52      4.39 o 
  -9   3   4        1.10       -1.21      4.01 o 
  -7   3   4       19.20       18.91      4.29 o 
  -5   3   4       87.08       80.88      4.57 o 
  -3   3   4        1.60        1.42      1.79 o 
  -1   3   4        4.70        2.19      1.62 o 
   1   3   4       22.01       27.57      4.95 o 
   3   3   4        2.53        2.89      2.09 o 
   5   3   4       11.21       11.81      2.51 o 
   7   3   4       65.61       74.58      7.13 o 
   9   3   4        5.35       14.83      3.74 o 
  11   3   4        3.37       -2.17      3.69 o 
 -10   4   4        0.73       -3.98      6.73 o 
  -8   4   4        9.81       14.25      5.42 o 
  -6   4   4       55.47       65.15     18.55 o 
  -4   4   4       28.56       31.35      7.90 o 
  -2   4   4       47.67       52.09      6.13 o 
   0   4   4       28.92       28.10      5.50 o 
   2   4   4      109.78      106.08      5.19 o 
   4   4   4       44.27       47.97      4.66 o 
   6   4   4       11.10       19.21      4.31 o 
   8   4   4      102.56      107.31      5.52 o 
  -5   5   4        7.94        1.14      7.01 o 
  -3   5   4        4.34        8.95      5.37 o 
  -1   5   4       38.62       48.17      7.04 o 
   1   5   4       21.55       22.66      6.97 o 
   3   5   4        7.65        4.25      5.16 o 
   5   5   4        2.80        6.99      5.91 o 
 -14   0   5        0.22       -2.27      4.57 o 
 -12   0   5      110.49      109.22      7.16 o 
 -10   0   5        0.75        4.71      3.41 o 
  -8   0   5       36.00       33.74      3.22 o 
  -6   0   5        2.41        2.30      2.38 o 
  -4   0   5      162.94      148.05      5.97 o 
  -2   0   5      515.49      489.75      8.18 o 
   0   0   5      241.58      256.24      4.98 o 
   2   0   5       90.62       90.56      2.96 o 
   4   0   5        7.60        7.67      1.82 o 
   6   0   5        9.60       11.83      6.07 o 
   8   0   5       56.07       62.84      6.41 o 
  10   0   5        3.79       -0.79      4.27 o 
  12   0   5       21.44       23.16      7.47 o 
  14   0   5        5.36       -2.30      7.13 o 
 -13   1   5       26.50       27.78      5.98 o 
 -11   1   5      101.02      110.01      5.79 o 
  -9   1   5      280.59      261.72      6.32 o 
  -7   1   5       20.92       25.50      2.58 o 
  -5   1   5      682.32      755.91      9.54 o 
  -3   1   5     2225.52     2274.19     74.15 o 
  -1   1   5     2040.76     2045.53    115.58 o 
   1   1   5      997.23     1002.25     26.39 o 
   3   1   5     1045.59     1033.88     18.39 o 
   5   1   5      559.20      582.40     15.86 o 
   7   1   5       13.40       12.02      2.20 o 
   9   1   5        7.47        5.25      3.18 o 
  11   1   5       28.23       21.29      4.70 o 
  13   1   5       21.31       20.54      5.75 o 
 -12   2   5        0.69        1.52      4.50 o 
 -10   2   5       17.93       16.99      4.68 o 
  -8   2   5      130.01      121.27     14.38 o 
  -6   2   5      177.34      179.89      4.45 o 
  -4   2   5      396.70      370.05     10.35 o 
  -2   2   5     1060.00     1014.36     22.24 o 
   0   2   5     1127.56     1139.76     24.61 o 
   2   2   5      362.83      388.41      7.20 o 
   4   2   5       89.97       93.80      5.44 o 
   6   2   5       75.99       75.61      3.81 o 
   8   2   5      317.75      314.19     12.36 o 
  10   2   5      114.57      100.91      5.55 o 
  12   2   5        5.53        3.73      3.63 o 
 -11   3   5        2.28        0.01      4.63 o 
  -9   3   5        3.48       -5.24      3.74 o 
  -7   3   5       16.39       14.63      5.60 o 
  -5   3   5      129.23      132.08      7.05 o 
  -3   3   5      152.33      131.58      5.26 o 
  -1   3   5        3.45       -0.62      1.64 o 
   1   3   5       48.09       48.04      2.85 o 
   3   3   5       61.15       58.76      4.01 o 
   5   3   5       52.01       62.82      4.11 o 
   7   3   5       21.45       20.02      3.54 o 
   9   3   5       24.96       26.08      3.65 o 
  11   3   5        2.44       -4.67      3.56 o 
  -8   4   5       25.23       19.35      5.28 o 
  -6   4   5       16.40       26.20      5.16 o 
  -4   4   5       35.54       43.64      7.89 o 
  -2   4   5       90.57      109.73      7.36 o 
   0   4   5      111.77      110.68      6.69 o 
   2   4   5        6.06        6.89      4.21 o 
   4   4   5       27.13       21.84      5.91 o 
   6   4   5       18.92       15.59      3.80 o 
   8   4   5       40.62       56.55      5.71 o 
  -3   5   5       33.87       33.92      8.77 o 
  -1   5   5        7.26        1.27      9.10 o 
   1   5   5        8.48        1.42      5.36 o 
   3   5   5       45.76       42.64      7.14 o 
 -14   0   6        7.19        9.90      7.84 o 
 -12   0   6       76.62      100.67      7.57 o 
 -10   0   6     1809.09     1949.81     47.86 o 
  -8   0   6        5.36        2.09      1.65 o 
  -6   0   6       65.61       69.28      4.96 o 
  -4   0   6      242.65      229.40      5.46 o 
  -2   0   6      405.55      399.68      8.56 o 
   0   0   6      150.16      148.26      3.71 o 
   2   0   6      262.11      252.73      5.61 o 
   4   0   6      103.57       90.34      3.46 o 
   6   0   6        1.12       -1.90      2.26 o 
   8   0   6       36.41       37.01      6.50 o 
  10   0   6       46.93       54.29      8.53 o 
  12   0   6        0.70       -0.40      4.78 o 
  14   0   6        2.04       -0.97      7.60 o 
 -13   1   6        3.47       -3.94      5.35 o 
 -11   1   6       45.20       55.53      8.18 o 
  -9   1   6      116.34      106.98      4.27 o 
  -7   1   6      224.00      197.30      4.44 o 
  -5   1   6      801.02      827.27     18.00 o 
  -3   1   6      616.99      710.24     53.79 o 
  -1   1   6       29.36       30.33      2.23 o 
   1   1   6      760.53      725.06     25.41 o 
   3   1   6     1693.22     1737.19     52.20 o 
   5   1   6      550.50      565.58      9.55 o 
   7   1   6      110.65      102.01      4.12 o 
   9   1   6      109.65      104.06     10.52 o 
  11   1   6       44.80       36.43      5.61 o 
  13   1   6        6.40        6.03      5.03 o 
 -12   2   6        0.39       -2.00      4.38 o 
 -10   2   6       22.39       15.09      4.46 o 
  -8   2   6       25.96       30.66     10.56 o 
  -6   2   6       26.78       25.56      3.17 o 
  -4   2   6      475.79      492.99     26.48 o 
  -2   2   6     2335.39     2307.65    171.22 o 
   0   2   6     1128.05     1064.46     14.87 o 
   2   2   6       23.70       27.27      2.47 o 
   4   2   6      142.09      134.57      5.38 o 
   6   2   6      198.91      184.05      5.64 o 
   8   2   6      250.90      238.86      7.18 o 
  10   2   6       38.15       37.65      5.29 o 
  12   2   6        0.39       -3.19      4.27 o 
 -11   3   6        2.35       -0.53      4.38 o 
  -9   3   6        6.99       12.22      4.51 o 
  -7   3   6      169.95      149.78      7.39 o 
  -5   3   6        1.52       -1.12      2.49 o 
  -3   3   6      161.52      152.25     10.50 o 
  -1   3   6      124.96      110.16      4.63 o 
   1   3   6        2.35        3.51      2.19 o 
   3   3   6       12.04       12.07      2.56 o 
   5   3   6       21.64       25.77      3.27 o 
   7   3   6        1.32        2.20      2.70 o 
   9   3   6       26.19       27.40      4.40 o 
  11   3   6       27.06       31.77      6.10 o 
  -8   4   6        6.62        6.82      4.64 o 
  -6   4   6       12.99       10.24      4.55 o 
  -4   4   6       71.40       67.50      7.91 o 
  -2   4   6      161.13      166.01      9.27 o 
   0   4   6      139.11      143.76      7.71 o 
   2   4   6       31.30       24.82      9.05 o 
   4   4   6        9.50        7.59      4.26 o 
   6   4   6       39.88       39.34      6.46 o 
   8   4   6       57.78       61.34      7.10 o 
  -3   5   6        4.03        4.83      5.47 o 
  -1   5   6        4.62       -2.85      6.33 o 
   1   5   6       13.66       14.62      5.97 o 
   3   5   6       62.59       69.77      8.09 o 
 -14   0   7       12.67        7.99      7.34 o 
 -12   0   7      303.55      339.71     12.27 o 
 -10   0   7      145.46      176.16     13.37 o 
  -8   0   7      154.19      152.85      4.65 o 
  -6   0   7        3.01        3.40      1.69 o 
  -4   0   7      479.15      497.96     21.46 o 
  -2   0   7       39.35       33.12      1.99 o 
   0   0   7      164.32      147.41      6.70 o 
   2   0   7      241.41      271.59      6.20 o 
   4   0   7      441.59      457.73      9.25 o 
   6   0   7       12.23        3.47      2.58 o 
   8   0   7        0.20       -4.44      3.84 o 
  10   0   7        2.29        2.78      5.15 o 
  12   0   7       12.66       19.62      6.87 o 
  14   0   7        3.64        9.30      8.52 o 
 -13   1   7        1.12       -2.73      4.47 o 
 -11   1   7       35.07       35.53      5.64 o 
  -9   1   7      120.09      108.98      5.02 o 
  -7   1   7       48.59       44.25      2.49 o 
  -5   1   7       66.44       74.19      5.70 o 
  -3   1   7       72.61       88.43      3.65 o 
  -1   1   7       64.51       52.61      2.78 o 
   1   1   7      775.18      766.76     29.57 o 
   3   1   7      694.08      730.79     29.95 o 
   5   1   7      106.77      106.79      5.73 o 
   7   1   7      151.14      137.67      4.90 o 
   9   1   7       75.50       79.20      6.23 o 
  11   1   7       36.20       41.72      9.27 o 
  13   1   7       14.43       10.43      5.35 o 
 -12   2   7        2.40        0.05      4.57 o 
 -10   2   7        9.74        5.60      4.37 o 
  -8   2   7       45.00       40.79      7.69 o 
  -6   2   7        2.18        0.02      1.95 o 
  -4   2   7        5.08        5.17      2.04 o 
  -2   2   7     1606.79     1651.18     92.81 o 
   0   2   7      576.97      575.43     36.88 o 
   2   2   7       92.70       84.72      3.81 o 
   4   2   7      721.76      702.57     11.62 o 
   6   2   7       34.86       37.63      3.50 o 
   8   2   7       44.77       47.77      6.33 o 
  10   2   7       17.15       17.77      4.60 o 
  12   2   7        9.10       14.10      5.77 o 
 -11   3   7        0.44        1.70      4.78 o 
  -9   3   7       21.31        7.53      5.95 o 
  -7   3   7        3.33        5.30      3.61 o 
  -5   3   7       63.60       68.75      8.99 o 
  -3   3   7       68.02       72.04      4.79 o 
  -1   3   7       93.73       81.76      4.27 o 
   1   3   7       20.80       19.34      2.92 o 
   3   3   7        1.10       -1.81      2.61 o 
   5   3   7        1.50        0.35      2.34 o 
   7   3   7        0.81       -0.65      2.55 o 
   9   3   7        2.39        0.60      3.77 o 
  11   3   7       21.32       30.30      6.13 o 
  -8   4   7        2.48       -2.92      3.86 o 
  -6   4   7        1.18       -1.82      3.83 o 
  -4   4   7        7.47        4.45      3.45 o 
  -2   4   7      214.13      216.57     13.34 o 
   0   4   7       35.31       34.66      5.56 o 
   2   4   7        2.09        0.41      4.27 o 
   4   4   7       56.74       59.91      7.06 o 
   6   4   7        6.21       10.74      4.65 o 
   8   4   7       16.41       12.39      5.35 o 
  -3   5   7        1.68       -1.97      5.57 o 
  -1   5   7        3.16       -7.66      5.11 o 
   1   5   7        5.37       -2.75      5.50 o 
 -14   0   8        1.03       -2.08      6.15 o 
 -12   0   8      127.81      136.90     12.07 o 
 -10   0   8      272.36      257.58      9.55 o 
  -8   0   8      339.57      328.32      8.31 o 
  -6   0   8     1157.60     1193.27     26.64 o 
  -4   0   8      474.11      497.73      9.56 o 
  -2   0   8      146.58      147.26     10.10 o 
   0   0   8      361.84      369.45      8.34 o 
   2   0   8      273.06      301.32      6.95 o 
   4   0   8      941.62      977.94     16.52 o 
   6   0   8        8.38       12.29      2.54 o 
   8   0   8        5.51        0.64      4.77 o 
  10   0   8        1.33       -0.66      5.31 o 
  12   0   8        0.00       -1.66      5.64 o 
 -13   1   8        8.18       11.78      5.56 o 
 -11   1   8       84.66      105.07     10.83 o 
  -9   1   8      180.39      174.90      8.91 o 
  -7   1   8       79.34       72.20      3.41 o 
  -5   1   8       55.59       49.96      3.18 o 
  -3   1   8      236.05      221.95      6.04 o 
  -1   1   8      130.84      110.64      4.09 o 
   1   1   8      269.44      280.34     18.09 o 
   3   1   8       10.02       13.44      2.24 o 
   5   1   8      171.05      165.32      6.45 o 
   7   1   8      437.53      386.78     19.01 o 
   9   1   8      111.88       91.75      8.30 o 
  11   1   8       13.77       11.46      4.84 o 
  13   1   8        0.58        2.60      5.19 o 
 -12   2   8        0.00       -2.46      4.52 o 
 -10   2   8        0.59       -1.06      3.84 o 
  -8   2   8       47.06       50.17      5.82 o 
  -6   2   8        6.47        2.50      2.36 o 
  -4   2   8      128.79      121.03     12.54 o 
  -2   2   8       64.19       64.63     12.03 o 
   0   2   8       13.07       14.10      2.90 o 
   2   2   8       55.44       58.79      3.02 o 
   4   2   8       63.16       57.57      3.34 o 
   6   2   8       94.76       83.95      6.92 o 
   8   2   8        1.25        1.84      2.79 o 
  10   2   8       72.59       78.90      7.13 o 
  12   2   8       17.75       26.32      5.71 o 
 -11   3   8        4.90        9.27      7.20 o 
  -9   3   8       45.96       33.99      5.08 o 
  -7   3   8      157.39      146.29      7.50 o 
  -5   3   8       49.16       49.78      4.29 o 
  -3   3   8      960.62      910.58     25.31 o 
  -1   3   8      115.38      130.72     13.45 o 
   1   3   8        2.90       -2.24      2.92 o 
   3   3   8        2.30       -2.18      3.11 o 
   5   3   8        1.56       -0.44      3.07 o 
   7   3   8        3.10       -1.97      2.90 o 
   9   3   8        1.38       -2.14      3.09 o 
  11   3   8        2.60       -7.50      5.00 o 
  -8   4   8        0.02       -2.31      4.43 o 
  -6   4   8        4.82       -0.60      3.79 o 
  -4   4   8        4.63        2.56      3.17 o 
  -2   4   8       41.39       48.13      6.11 o 
   0   4   8        5.70        1.03      5.99 o 
   2   4   8       17.52        8.35      4.77 o 
   4   4   8       34.00       35.79      5.68 o 
   6   4   8        5.53        8.58      6.42 o 
   8   4   8        3.85        8.53      9.77 o 
 -12   0   9       46.06       74.31     10.43 o 
 -10   0   9        0.12       -2.82      4.72 o 
  -8   0   9      485.37      498.08     10.96 o 
  -6   0   9       80.79       87.12      4.05 o 
  -4   0   9      383.36      428.51     13.52 o 
  -2   0   9      103.88       96.76      3.55 o 
   0   0   9      234.52      267.06      6.31 o 
   2   0   9     1759.72     1846.33     27.50 o 
   4   0   9      107.04      104.35      4.43 o 
   6   0   9       42.39       40.29      5.36 o 
   8   0   9      199.51      194.98     11.89 o 
  10   0   9        3.05        3.36      5.60 o 
  12   0   9        1.92        1.39      6.76 o 
 -13   1   9       16.39       24.19      9.06 o 
 -11   1   9      127.44      140.59      8.25 o 
  -9   1   9       37.97       37.11     11.92 o 
  -7   1   9       68.34       59.81      8.34 o 
  -5   1   9       31.56       41.33      4.35 o 
  -3   1   9       12.43        6.91      2.51 o 
  -1   1   9      107.37       94.97      3.90 o 
   1   1   9      175.55      151.01      6.19 o 
   3   1   9       10.73        8.02      1.51 o 
   5   1   9      284.32      285.74     15.69 o 
   7   1   9      281.56      248.00     14.94 o 
   9   1   9       19.25       20.04      4.72 o 
  11   1   9        6.88        8.11      4.72 o 
  13   1   9        3.09       -1.80      6.16 o 
 -12   2   9        3.69        2.10      4.97 o 
 -10   2   9        2.62       -1.83      3.92 o 
  -8   2   9       19.02       10.36      4.20 o 
  -6   2   9       40.74       48.16      4.33 o 
  -4   2   9        8.66        8.54      2.90 o 
  -2   2   9       22.20       26.78      3.50 o 
   0   2   9       47.69       43.19     10.73 o 
   2   2   9       60.12       62.44      4.53 o 
   4   2   9      117.21      109.91      6.22 o 
   6   2   9       11.45        8.67      2.65 o 
   8   2   9        0.23       -1.41      2.52 o 
  10   2   9       11.13       11.96      6.81 o 
  12   2   9       22.94       21.98      5.88 o 
  -9   3   9        2.72        0.41      4.01 o 
  -7   3   9        4.79        3.79      3.93 o 
  -5   3   9        2.00       -0.80      2.62 o 
  -3   3   9      103.39       93.20      6.26 o 
  -1   3   9     1441.19     1376.45     71.89 o 
   1   3   9       58.25       41.61     10.02 o 
   3   3   9       70.39       58.06      5.66 o 
   5   3   9       47.75       35.15      4.94 o 
   7   3   9       16.54       16.97      4.48 o 
   9   3   9        1.05        5.08      5.41 o 
  -6   4   9        8.72        7.15      4.74 o 
  -4   4   9        2.26        2.11      5.28 o 
  -2   4   9        7.88        8.70      4.59 o 
   0   4   9       13.99       15.03      4.59 o 
   2   4   9        9.49        3.96      4.24 o 
   4   4   9        4.25        9.55      4.50 o 
   6   4   9        5.77        4.18      4.42 o 
 -12   0  10        6.82        4.41      5.77 o 
 -10   0  10        4.54       -0.13      4.61 o 
  -8   0  10      104.45      116.60      6.96 o 
  -6   0  10      553.10      599.37     17.12 o 
  -4   0  10        3.78        0.11      2.48 o 
  -2   0  10        8.56        6.04      1.85 o 
   0   0  10      413.87      448.59     12.81 o 
   2   0  10       18.79       15.29      3.54 o 
   4   0  10       24.72       25.03      3.10 o 
   6   0  10       50.50       59.79      4.82 o 
   8   0  10      158.17      161.16     11.05 o 
  10   0  10       16.47       18.21      7.43 o 
  12   0  10        5.93        0.44      7.34 o 
 -13   1  10       51.23       79.16     12.37 o 
 -11   1  10       93.70      111.71      8.08 o 
  -9   1  10       56.76       58.98      6.33 o 
  -7   1  10      160.11      144.05      7.51 o 
  -5   1  10       83.66       80.99      5.32 o 
  -3   1  10       14.61       20.69      2.81 o 
  -1   1  10       72.13       76.41      7.91 o 
   1   1  10       16.65       18.62      1.75 o 
   3   1  10       40.20       39.64      3.46 o 
   5   1  10       80.20       83.47      3.25 o 
   7   1  10      138.74      129.06     11.08 o 
   9   1  10        7.01        0.34      3.95 o 
  11   1  10        0.96       -1.14      4.29 o 
 -12   2  10        5.05        9.26      5.08 o 
 -10   2  10        1.53        4.84      6.17 o 
  -8   2  10      134.45       95.24      8.16 o 
  -6   2  10       11.86        8.82      4.32 o 
  -4   2  10       21.94       27.98      3.90 o 
  -2   2  10      229.92      239.60     19.64 o 
   0   2  10       82.76       77.29      4.50 o 
   2   2  10        9.15        7.07      2.84 o 
   4   2  10       15.23       10.24      3.14 o 
   6   2  10       10.80        5.53      2.64 o 
   8   2  10        8.36        2.21      3.10 o 
  10   2  10       10.14       10.70      4.92 o 
  -9   3  10        6.70        3.38      3.86 o 
  -7   3  10        4.72       -2.47      4.58 o 
  -5   3  10       48.08       45.74      4.57 o 
  -3   3  10      320.58      285.98     15.75 o 
  -1   3  10       84.06       64.72      9.30 o 
   1   3  10       11.43        8.17      4.12 o 
   3   3  10        2.08        0.20      3.64 o 
   5   3  10        8.87        7.55      3.86 o 
   7   3  10        0.58       -2.05      3.36 o 
   9   3  10        0.74       -3.07      4.09 o 
  -6   4  10        5.05        3.34      4.85 o 
  -4   4  10       11.46        6.09      3.92 o 
  -2   4  10       60.29       53.28      6.87 o 
   0   4  10       11.56       16.98      5.29 o 
   2   4  10        1.73       -0.57      3.64 o 
   4   4  10        6.26        1.36      4.19 o 
   6   4  10        2.96        3.24      4.52 o 
 -12   0  11        6.93        9.20      6.67 o 
  -8   0  11        0.10       -0.19      2.82 o 
  -6   0  11       13.66       23.53      4.42 o 
  -4   0  11        2.87       -0.04      2.66 o 
  -2   0  11       88.56       96.54      3.98 o 
   0   0  11      199.95      227.05      6.29 o 
   2   0  11      282.29      314.92      8.03 o 
   4   0  11       64.42       56.33      3.79 o 
   6   0  11     1222.06     1208.65     32.19 o 
   8   0  11       75.24       85.36      8.99 o 
  10   0  11        0.04       -2.63      6.11 o 
  12   0  11        2.08        1.79      8.09 o 
 -11   1  11       46.33       62.17     10.43 o 
  -9   1  11        2.93        2.76      5.28 o 
  -7   1  11      220.13      208.27     15.64 o 
  -5   1  11       76.58       70.80      4.11 o 
  -3   1  11        1.88       -0.50      2.00 o 
  -1   1  11      103.37      100.31      7.31 o 
   1   1  11      202.20      204.48      6.34 o 
   3   1  11      100.54       89.43      3.17 o 
   5   1  11        1.92       -0.22      1.77 o 
   7   1  11        5.59        2.57      2.73 o 
   9   1  11       13.27       10.76      4.69 o 
  11   1  11        3.59        0.71      4.85 o 
 -10   2  11       43.59       29.42      4.65 o 
  -8   2  11       37.91       28.12      4.76 o 
  -6   2  11       51.55       44.37      4.70 o 
  -4   2  11      162.11      152.04     10.40 o 
  -2   2  11      460.51      479.87     58.97 o 
   0   2  11      159.77      144.78     14.55 o 
   2   2  11        5.28       -0.07      2.90 o 
   4   2  11        9.77        4.32      3.31 o 
   6   2  11       29.57       25.80      4.50 o 
   8   2  11        0.07        1.02      3.58 o 
  10   2  11        1.35        3.99      4.98 o 
  -9   3  11        2.79        1.84      3.96 o 
  -7   3  11        3.41        0.70      3.89 o 
  -5   3  11        7.39        4.50      3.05 o 
  -3   3  11       68.13       67.88      6.64 o 
  -1   3  11       10.13        5.75      4.18 o 
   1   3  11       30.41       29.63      4.94 o 
   3   3  11      123.01      107.56      6.51 o 
   5   3  11       10.22        0.66      3.77 o 
   7   3  11        1.34        2.03      3.96 o 
   9   3  11       12.43       14.63      5.21 o 
  -6   4  11       25.38       25.86      5.84 o 
  -4   4  11       37.71       30.93      5.20 o 
  -2   4  11       67.82       69.00      7.69 o 
   0   4  11       75.43       74.22      7.69 o 
   2   4  11        2.64        2.72      4.32 o 
   4   4  11        2.35       -0.56      4.34 o 
 -12   0  12        0.00       -1.70      5.55 o 
  -8   0  12        5.27        3.58      3.35 o 
  -6   0  12       60.52       61.59      5.74 o 
  -4   0  12        0.07        0.11      3.06 o 
  -2   0  12        0.76        5.75      3.18 o 
   0   0  12       46.18       53.76      3.40 o 
   2   0  12        1.28        0.84      2.12 o 
   4   0  12       31.88       36.24      3.87 o 
   6   0  12       11.45       22.76      4.12 o 
   8   0  12      231.46      223.73     13.40 o 
  10   0  12        1.26       -3.75      6.73 o 
 -11   1  12       22.89       21.88      7.74 o 
  -9   1  12       51.30       47.22      5.47 o 
  -7   1  12      101.68      100.14      6.91 o 
  -5   1  12      163.65      163.01     16.49 o 
  -3   1  12       15.03       14.31      3.08 o 
  -1   1  12       62.61       60.16      3.30 o 
   1   1  12       98.86      100.72      5.96 o 
   3   1  12       23.36       25.20      3.85 o 
   5   1  12       22.86       19.45      2.58 o 
   7   1  12       17.27       18.18      3.55 o 
   9   1  12       24.28       30.04      5.81 o 
  11   1  12        0.69       -2.31      5.06 o 
 -10   2  12        7.46        6.71      4.79 o 
  -8   2  12        7.88       -3.07      6.00 o 
  -6   2  12       23.59       28.33      4.34 o 
  -4   2  12      113.32      117.86     16.19 o 
  -2   2  12      265.93      270.20     31.61 o 
   0   2  12      106.84      104.67      5.87 o 
   2   2  12        1.27       -1.31      2.99 o 
   4   2  12       17.50       16.52      3.02 o 
   6   2  12       11.84       10.66      6.43 o 
   8   2  12        0.94       -5.02      3.76 o 
  10   2  12        1.03       -2.95      6.48 o 
  -7   3  12        5.79        2.45      4.00 o 
  -5   3  12        1.19       -2.95      3.01 o 
  -3   3  12        3.20        1.89      3.96 o 
  -1   3  12       32.63       30.97     11.50 o 
   1   3  12      110.42      118.83     12.19 o 
   3   3  12        8.24       17.13      7.81 o 
   5   3  12       12.09        9.42      4.51 o 
   7   3  12        0.97       -3.97      5.17 o 
  -4   4  12       27.53       22.34      5.80 o 
  -2   4  12       52.54       51.06      7.19 o 
   0   4  12       35.27       30.48      6.11 o 
   2   4  12        0.24        4.76      4.95 o 
   4   4  12        3.30       -0.24      6.83 o 
  -8   0  13        1.90       -3.43      3.32 o 
  -6   0  13       99.27       91.70      7.21 o 
  -4   0  13        4.87        0.52      3.62 o 
  -2   0  13       10.84       14.71      4.02 o 
   0   0  13       36.65       41.25      5.94 o 
   2   0  13       43.92       51.73      4.37 o 
   4   0  13       10.87       10.03      2.99 o 
   6   0  13       62.09       70.20      5.57 o 
   8   0  13        1.33        5.72      6.53 o 
  10   0  13        0.47        4.27      7.39 o 
 -11   1  13        7.92        9.29      6.87 o 
  -9   1  13       32.96       27.16      4.77 o 
  -7   1  13       45.33       46.09      8.75 o 
  -5   1  13       26.69       27.20      3.62 o 
  -3   1  13      102.21      100.83      6.01 o 
  -1   1  13        9.37       12.10      2.40 o 
   1   1  13      165.46      176.56      5.43 o 
   3   1  13       35.39       40.53      3.60 o 
   5   1  13       45.09       55.64      4.32 o 
   7   1  13      109.26      104.73      6.53 o 
   9   1  13        1.35       -0.06      4.28 o 
 -10   2  13       21.97       15.13      7.13 o 
  -8   2  13       13.65       11.87      4.19 o 
  -6   2  13       68.89       72.14      6.86 o 
  -4   2  13      118.84      107.21     18.00 o 
  -2   2  13      102.04       89.98     10.24 o 
   0   2  13       31.28       35.46      4.84 o 
   2   2  13       36.78       40.09     10.03 o 
   4   2  13        8.94        3.54      2.70 o 
   6   2  13        1.37       -1.07      3.73 o 
   8   2  13        1.52        0.31      4.59 o 
  -7   3  13        6.73        7.37      6.18 o 
  -5   3  13        5.11        5.44      3.52 o 
  -3   3  13        3.46       -1.53      3.98 o 
  -1   3  13       14.81       12.09     15.46 o 
   1   3  13       34.77       32.28      7.01 o 
   3   3  13       17.98        9.76      4.65 o 
   5   3  13        2.37        0.07      4.01 o 
   7   3  13        2.09       -1.28      4.66 o 
  -2   4  13       17.30       15.38      6.11 o 
   0   4  13        2.67        1.66      6.77 o 
  -8   0  14        2.70        2.83      4.08 o 
  -6   0  14       74.77       79.52      7.08 o 
  -4   0  14       61.02       59.37      6.17 o 
  -2   0  14       19.01       15.99      4.97 o 
   0   0  14       18.19       17.10      4.54 o 
   2   0  14        6.23       -0.01      3.75 o 
   4   0  14       12.20        4.55      3.91 o 
   6   0  14       10.76        9.80      3.93 o 
   8   0  14       33.82       56.08     10.05 o 
  10   0  14        0.05        7.50      7.86 o 
  -9   1  14       26.86       20.75      4.74 o 
  -7   1  14       11.33        9.95      3.03 o 
  -5   1  14      112.54      110.35      5.62 o 
  -3   1  14      217.45      226.59      9.42 o 
  -1   1  14      127.28      127.33      7.48 o 
   1   1  14       35.37       42.97      4.75 o 
   3   1  14       24.40       24.86      3.41 o 
   5   1  14      103.50      101.30      6.67 o 
   7   1  14       77.29       87.01      6.72 o 
   9   1  14       15.97       38.54      9.33 o 
  -8   2  14       15.33        4.81      6.13 o 
  -6   2  14       16.08       19.52      4.08 o 
  -4   2  14       62.04       66.22      5.96 o 
  -2   2  14        1.18       -4.62      3.51 o 
   0   2  14       77.25       77.53      5.60 o 
   2   2  14       64.38       75.87      4.87 o 
   4   2  14        9.88        6.70      3.13 o 
   6   2  14        7.03        4.72      4.11 o 
   8   2  14        6.15        9.58      4.74 o 
  -5   3  14        3.32       -1.09      3.27 o 
  -3   3  14        2.28       -2.53      4.23 o 
  -1   3  14        0.59       -0.60      4.08 o 
   1   3  14       17.44       23.62      8.24 o 
   3   3  14        0.35       -1.33      4.23 o 
   5   3  14        1.34       -5.12      4.32 o 
  -8   0  15       48.24       58.82      7.67 o 
  -6   0  15        6.95        5.31      4.69 o 
  -4   0  15        7.04        8.03      5.11 o 
  -2   0  15       29.50       28.65      6.47 o 
   0   0  15        3.81       -1.96      3.96 o 
   2   0  15       14.86        9.65      4.71 o 
   4   0  15        0.68       -2.12      3.95 o 
   6   0  15        0.31       -0.90      4.67 o 
   8   0  15       13.71       32.77      8.64 o 
  -9   1  15       11.18        7.69      3.95 o 
  -7   1  15        7.34        3.52      3.10 o 
  -5   1  15      156.03      148.01      7.11 o 
  -3   1  15      150.31      143.06      6.69 o 
  -1   1  15       29.49       33.80      4.44 o 
   1   1  15       19.25       16.90      3.01 o 
   3   1  15        2.54        3.73      2.69 o 
   5   1  15       28.29       36.45      4.22 o 
   7   1  15       16.83       15.99      4.72 o 
   9   1  15        4.64       10.75      8.03 o 
  -6   2  15       20.20       28.51      6.38 o 
  -4   2  15        9.25        4.12      3.85 o 
  -2   2  15        4.89       -4.65      3.70 o 
   0   2  15       31.86       33.32      4.07 o 
   2   2  15       75.70       76.45      5.05 o 
   4   2  15        6.01        9.99      3.56 o 
   6   2  15       14.85       24.11      5.77 o 
  -5   3  15        2.42       -4.67      5.86 o 
  -3   3  15        1.75       -2.08      4.64 o 
  -1   3  15        1.91       -0.94      4.25 o 
   1   3  15        4.11        4.05      4.50 o 
   3   3  15        8.55        3.88      7.38 o 
  -8   0  16        2.40        0.63      4.58 o 
  -6   0  16        6.11        7.03      4.52 o 
  -4   0  16        1.73        2.26      5.14 o 
  -2   0  16        0.51        2.05      4.39 o 
   0   0  16        0.77       -4.94      3.29 o 
   2   0  16        0.25       -1.50      3.89 o 
   4   0  16        0.21       -2.98      4.38 o 
   6   0  16        2.78        3.66      5.14 o 
  -7   1  16        2.49        1.96      3.10 o 
  -5   1  16       20.76       20.93      6.00 o 
  -3   1  16      128.56      129.17     10.79 o 
  -1   1  16        8.06        9.52      4.61 o 
   1   1  16        3.16        0.96      3.22 o 
   3   1  16       42.69       44.97      5.39 o 
   5   1  16       17.48       16.78      4.37 o 
   7   1  16        8.05       11.17      4.74 o 
  -6   2  16        0.81       -4.85      4.69 o 
  -4   2  16        5.88        0.27      4.84 o 
  -2   2  16       39.82       35.11      4.85 o 
   0   2  16       23.89       24.81      4.03 o 
   2   2  16       21.52       32.42      9.44 o 
   4   2  16       11.82       13.80      3.75 o 
   6   2  16       22.44       34.06      5.90 o 
  -1   3  16        2.99       -2.25      7.06 o 
   1   3  16        6.68        4.96      4.98 o 
  -6   0  17       56.43       71.25      8.79 o 
  -4   0  17      435.13      503.27     19.36 o 
  -2   0  17       62.42       82.90      9.79 o 
   0   0  17        5.28        3.51      5.18 o 
   2   0  17        8.71        8.22      5.70 o 
   4   0  17        8.40        3.45      5.34 o 
   6   0  17        1.26        3.56      5.97 o 
  -7   1  17        2.01        0.58      3.08 o 
  -5   1  17        7.20        3.64      3.15 o 
  -3   1  17       21.16       33.24      7.41 o 
  -1   1  17        1.31        1.83      3.36 o 
   1   1  17       16.61       15.11      7.01 o 
   3   1  17       10.06        4.92      4.03 o 
   5   1  17        2.77        2.11      4.09 o 
  -4   2  17        4.01        3.06      3.31 o 
  -2   2  17        0.75       -2.56      3.49 o 
   0   2  17        3.51        0.93      4.21 o 
   2   2  17        1.98        5.22      3.78 o 
   4   2  17       38.63       50.52      6.15 o 
  -6   0  18       25.78       35.68      7.66 o 
  -2   0  18      114.53      133.82     10.33 o 
   0   0  18        4.99       -1.46      4.48 o 
   2   0  18        8.36        6.37      5.88 o 
   4   0  18        3.39       -7.39      4.92 o 
  -5   1  18        3.07        4.03      3.63 o 
  -3   1  18        3.14        3.34      3.72 o 
  -1   1  18        3.92        3.13      3.82 o 
   1   1  18        4.81        6.34      4.32 o 
   3   1  18        1.01        0.04      4.12 o 
  -2   2  18        4.23       -2.30      4.00 o 
   0   2  18        1.17        0.00      4.09 o 
  -2   0  19       29.28       37.94      7.74 o 
   0   0  19        3.52        1.19      5.81 o 
   2   0  19        6.96       17.39      6.33 o 
  -1   1  19        7.74        5.05      4.65 o 
   1   1  19        0.57       -6.51      4.34 o 
                                                 
